# Supplementary material for: Effects of iron concentration and DFB (Desferrioxamine-B) on transcriptional profiles of an ecologically relevant marine bacterium
Source: PLoS One. 2023 Dec 15;18(12):e0295257. doi: 10.1371/journal.pone.0295257 (PMC10723695; doi:10.1371/journal.pone.0295257)
Supplement: S1 Table — (XLSX) [file pone.0295257.s004.xlsx]

## Sheet: Sheet1
Supplemental Table 4. Gene ontology and gene inventorys of specific gene sets
Gene Ontology	Gene Ontology Function	# of Genes in set	Genes in gene set
GO_0006811	ion transport	267	AMT-1	AMT-2	ATPA	ATPB	ATPC	ATPD	ATPE	ATPF	ATPG	ATPH	ATPI	DCTB	DCTD-1	DCTD-2	FLII	GLNQ	GLTI	GLTJ	GLTK	GLTL	GLTS	HPSK	HPSL	HPSM	ISEK	ISEL	ISEM	LIVF-1	LIVF-2	LIVG	MGTE	MODA	MODB	MODC	MOTA	NQRA	NQRB	NQRC	NQRD	NQRE	NQRF	PHNE	PHOB	PHOC	PHOU	POTF	POTG
GO_0005215	transporter activity	523	AMT-1	AMT-2	APQZ	ATPA	ATPB	ATPC	ATPD	ATPE	ATPF	ATPG	ATPH	ATPI	CCMA	CCMB	CCMC	CCON-1	CCON-2	CCOO-1	CCOO-2	CCOP-1	CCOP-2	CCOQ-1	CCOQ-2	CTAC	CTAD	CTAE	FLHA	FLHB	FLII	FLIP	FLIR	GLNQ	GLTI	GLTJ	GLTK	GLTL	GLTS	HPSK	HPSL	HPSM	ISEK	ISEL	ISEM	KPSE	KPST	LIVF-1	LIVF-2
GO_0055085	transmembrane transport	20	ATPA	ATPB	ATPC	ATPD	ATPE	ATPF	ATPG	ATPH	ATPI	FLII	SPO1093	SPO1260	SPO2030	SPO2071	SPO2445	SPO3090	SPO3121	SPO3234	SPO3728	SPO3729
GO_0043167	ion binding	201	ACUI	CCRA	CLPA	CLPB	CLPX	DNAA	ENGA	ENGB	ERA	FTSA	FTSE	GLNQ	GLTI	GLTL	HFLX	KPST	LEPA	LIVF-1	LIVF-2	LIVG	LOLD	MFD	MODA	MODC	MUTS	NOSL	OBGE	OPUAA	PBPA	PHND	PHOC	POTA	POTF	POTG	PSTS	RADA	RBSA	RECF	RECN	SPO0027	SPO0028	SPO0052	SPO0079	SPO0098	SPO0207	SPO0231	SPO0256
GO_0009235	cobalamin metabolic process&cobalamin biosynthetic process	23	BLUB	COBB	COBC	COBD	COBF	COBH	COBI	COBJ	COBK	COBL	COBM	COBN	COBO	COBQ	COBT	SPO0405	SPO0722	SPO0978	SPO1422	SPO2853	SPO2855	SPO2862	SPO2864
GO_0006732	coenzyme metabolic process	67	ACSA	COABC	COAD	COAE	FHS-1	FHS-2	FOLC	FOLD	FOLK	FOLP	LIPA	LIPB	METK	MOAA	MOAC	MOAD	MOBA	MOBB	MOEA	NADA	NADC	NADD	NADE	PABB	PANB	PANC	PANE-1	PANE-2	PDHA	PDHB	PDHC	PGL	PHHB	PNCA	PNCB	PPNK	PQQA	PQQB	PQQC	PQQD	PQQE	RIBF	RPE	RPIA	RPIB	SPO0291	SPO0410
GO_0006812	cation transport	71	AMT-1	AMT-2	ATPA	ATPB	ATPC	ATPD	ATPE	ATPF	ATPG	ATPH	ATPI	FLII	GLNQ	MGTE	MOTA	NQRA	NQRB	NQRC	NQRD	NQRE	NQRF	POTF	POTG	POTH	POTI	SPO0030	SPO0535	SPO0794	SPO0904	SPO0973	SPO1079	SPO1387	SPO1421	SPO1424	SPO1554	SPO1578	SPO2006	SPO2007	SPO2008	SPO2009	SPO2079	SPO2689	SPO2814	SPO2815	SPO2816	SPO3111	SPO3173
GO_0008324	cation transmembrane transporter activity	102	AMT-1	AMT-2	ATPA	ATPB	ATPC	ATPD	ATPE	ATPF	ATPG	ATPH	ATPI	CCON-1	CCON-2	CCOO-1	CCOO-2	CCOP-1	CCOP-2	CCOQ-1	CCOQ-2	CTAC	CTAD	CTAE	FLII	GLTS	MGTE	MOTA	OPUD	PETA	PETB	PETC	PHAA	PHAD	PHAF	PHAG	PNTA	PNTB	POTF	POTG	POTH	POTI	SPO0030	SPO0209	SPO0376	SPO0377	SPO0535	SPO0611	SPO0612
GO_0015075	ion transmembrane transporter activity	249	AMT-1	AMT-2	ATPA	ATPB	ATPC	ATPD	ATPE	ATPF	ATPG	ATPH	ATPI	CCON-1	CCON-2	CCOO-1	CCOO-2	CCOP-1	CCOP-2	CCOQ-1	CCOQ-2	CTAC	CTAD	CTAE	FLII	GLNQ	GLTJ	GLTK	GLTL	GLTS	HPSK	HPSL	HPSM	ISEK	ISEL	ISEM	LIVF-1	LIVF-2	LIVG	MGTE	MODA	MODC	MOTA	MSCL	OPUD	PETA	PETB	PETC	PHAA
GO_0015294	solute cation symporter activity	25	GLTS	OPUD	SPO0209	SPO0376	SPO0377	SPO0611	SPO0612	SPO0649	SPO0650	SPO0651	SPO0714	SPO0797	SPO1810	SPO1821	SPO1822	SPO1835	SPO1837	SPO1838	SPO2368	SPO2370	SPO3785	SPO3786	SPOA0211	SPOA0255	TRKH-2
GO_0019829	cation transporting ATPase activity	15	ATPA	ATPB	ATPC	ATPD	ATPE	ATPF	ATPG	ATPH	ATPI	FLII	SPO0794	SPO3234	SPO3520	SPOA0365	ZNUC
GO_0030001	metal ion transport	29	MGTE	NQRA	NQRB	NQRC	NQRD	NQRE	NQRF	SPO0030	SPO0535	SPO0794	SPO1424	SPO2079	SPO2689	SPO2814	SPO2815	SPO2816	SPO3287	SPO3288	SPO3520	SPO3639	SPOA0218	SPOA0365	TRKA	TRKH-1	TRKH-2	ZNUA	ZNUB	ZNUC	ZUR
GO_0015399	primary active transmembrane transporter activity&P P bond hydrolysis driven transmembrane transporter activity	306	ATPA	ATPB	ATPC	ATPD	ATPE	ATPF	ATPG	ATPH	ATPI	FLII	GLNQ	GLTI	GLTJ	GLTK	GLTL	KPST	LIVF-1	LIVF-2	LIVG	LOLD	LOLE	MODA	MODB	MODC	NAAA	NAAB	NAAB'	NAAC	NAAC'	NOSF	OPUAA	PHND	PHNE	PHOC	PHOE	POTA	POTB	POTD	POTF	POTG	POTH	POTI	PSTA	PSTB	RBSA	RBSC-1	RBSC-2
GO_0022857	transmembrane transporter activity	459	AMT-1	AMT-2	APQZ	ATPA	ATPB	ATPC	ATPD	ATPE	ATPF	ATPG	ATPH	ATPI	CCON-1	CCON-2	CCOO-1	CCOO-2	CCOP-1	CCOP-2	CCOQ-1	CCOQ-2	CTAC	CTAD	CTAE	FLII	GLNQ	GLTI	GLTJ	GLTK	GLTL	GLTS	HPSK	HPSL	HPSM	ISEK	ISEL	ISEM	KPSE	KPST	LIVF-1	LIVF-2	LIVG	LOLD	LOLE	MGTE	MODA	MODB	MODC
GO_0043169	cation binding	40	ACUI	CCRA	MODA	NOSL	POTF	SPO0231	SPO0256	SPO0616	SPO0677	SPO0700	SPO1014	SPO1449	SPO1593	SPO1845	SPO1847	SPO1852	SPO1889	SPO1969	SPO2389	SPO2528	SPO2539	SPO2548	SPO2814	SPO2960	SPO3003	SPO3013	SPO3183	SPO3287	SPO3296	SPO3366	SPO3399	SPO3546	SPO3559	SPOA0130	SPOA0430	URED	UREE	UREF	UREG	ZNUA
GO_0046872	metal ion binding	30	ACUI	CCRA	MODA	NOSL	SPO0231	SPO0256	SPO0616	SPO0700	SPO1593	SPO1845	SPO1852	SPO1889	SPO1969	SPO2389	SPO2548	SPO2814	SPO2960	SPO3013	SPO3183	SPO3287	SPO3366	SPO3399	SPO3546	SPO3559	SPOA0430	URED	UREE	UREF	UREG	ZNUA
GO_0046914	transition metal ion binding	25	ACUI	CCRA	MODA	NOSL	SPO0231	SPO0256	SPO0616	SPO0700	SPO1593	SPO1845	SPO1852	SPO1889	SPO1969	SPO2389	SPO2548	SPO2814	SPO2960	SPO3013	SPO3183	SPO3287	SPO3399	SPO3546	SPO3559	SPOA0430	ZNUA
GO_0008237	metallopeptidase activity	17	DDDP	FTSH	PEPF	SPO0939	SPO1668	SPO2053	SPO2440	SPO2517	SPO2590	SPO2714	SPO2857	SPO3070	SPO3170	SPO3370	SPO3371	SPO3546	SPO3658
GO_0006733	oxidoreduction coenzyme metabolic process	21	NADA	NADC	NADD	NADE	PGL	PNCA	PNCB	PPNK	RPE	RPIA	RPIB	SPO1371	SPO3244	SPO3419	TKT	UBIA	UBIB	UBIE	UBIG	ZWF-1	ZWF-2
GO_0033554	cellular response to stress	38	DINF	ISPH	LEXA	LIGA	MFD	MUTL	MUTM	MUTS	MUTT	MUTY	NTH	OGT	PHRB	RADA	RADC	RECA	RECF	RECN	RECO	RECR	SODB	SPO0007	SPO0042	SPO0950	SPO1174	SPO2127	SPO3203	SPO3280	SPO3311	SPO3425	SPO3578	SSB	TAG	UDGA	UVRA	UVRB	UVRC	XTH
GO_0043170	macromolecule metabolic process	697	AAT	ALAS	ALGC	ALR	ARGS	ASPS	ATE	BETI	CSAA	CSPA	CTRA	CUTE	CUYR	CYSS	DACB	DDDP	DDL	DEF-1	DEF-2	DEF-3	DNAA	DNAB	DNAE	DNAG	DNAN	DNAQ	DNAX	DOEA	DOEX	EFP	FMT	FNRL	FRR	FTSH	FUSA	GATA	GATB	GATC	GLMM	GLMU	GLND	GLNE	GLPR	GLTX	GLYQ	GLYS	GNTR
GO_0046873	metal ion transmembrane transporter activity	29	GLTS	MGTE	PHAA	PHAD	PHAF	PHAG	SPO0030	SPO0209	SPO0535	SPO0794	SPO0797	SPO1424	SPO1810	SPO2079	SPO2368	SPO2689	SPO2815	SPO2816	SPO3288	SPO3520	SPO3639	SPOA0211	SPOA0218	SPOA0365	TRKA	TRKH-1	TRKH-2	ZNUB	ZNUC
GO_0008270	zinc ion binding	15	ACUI	CCRA	SPO0231	SPO0616	SPO1593	SPO1852	SPO1889	SPO1969	SPO2548	SPO2960	SPO3013	SPO3399	SPO3546	SPOA0430	ZNUA
GO_0004222	metalloendopeptidase activity	11	FTSH	PEPF	SPO0939	SPO1668	SPO2517	SPO2590	SPO2714	SPO3070	SPO3170	SPO3370	SPO3371
GO_0019333	denitrification pathway	21	NIRC	NIRE	NIRF	NIRG	NIRH	NIRJ	NIRN	NIRS	NORB	NORC	NORD	NORQ	NOSD	NOSF	NOSL	NOSY	NOSZ	SPOA0212	SPOA0213	SPOA0219	SPOA0224
GO_0042440	pigment metabolic process&pigment biosynthetic process	16	ADE	AMN	CYOE	FHS-1	FHS-2	FOLD	HEMA-1	HEMA-2	MTAP	NIRE	NIRG	NIRH	NIRJ	SPO1559	SPO3101	SPOA0224
GO_0015078	hydrogen ion transmembrane transporter activity	39	ATPA	ATPB	ATPC	ATPD	ATPE	ATPF	ATPG	ATPH	ATPI	CCON-1	CCON-2	CCOO-1	CCOO-2	CCOP-1	CCOP-2	CCOQ-1	CCOQ-2	CTAC	CTAD	CTAE	FLII	MOTA	PETA	PETB	PETC	PHAA	PHAD	PHAF	PHAG	PNTA	PNTB	SPO2079	SPO3111	SPO3234	SPOA0185	SPOA0431	STHA	TOLQ	TRKH-2
GO_0015672	monovalent inorganic cation transport	32	AMT-1	AMT-2	ATPA	ATPB	ATPC	ATPD	ATPE	ATPF	ATPG	ATPH	ATPI	FLII	MOTA	NQRA	NQRB	NQRC	NQRD	NQRE	NQRF	SPO0030	SPO0535	SPO1424	SPO1554	SPO1578	SPO2079	SPO3111	SPO3234	SPO3639	TOLQ	TRKA	TRKH-1	TRKH-2
GO_0015077	monovalent inorganic cation transmembrane transporter activity	55	AMT-1	AMT-2	ATPA	ATPB	ATPC	ATPD	ATPE	ATPF	ATPG	ATPH	ATPI	CCON-1	CCON-2	CCOO-1	CCOO-2	CCOP-1	CCOP-2	CCOQ-1	CCOQ-2	CTAC	CTAD	CTAE	FLII	GLTS	MOTA	PETA	PETB	PETC	PHAA	PHAD	PHAF	PHAG	PNTA	PNTB	SPO0030	SPO0209	SPO0535	SPO0797	SPO1424	SPO1554	SPO1578	SPO1810	SPO2079	SPO2368	SPO3111	SPO3234	SPO3639
GO_0006778	porphyrin containing compound metabolic process&porphyrin containing compound biosynthetic process	20	COBA-1	COBA-2	CYOE	HEMA-1	HEMA-2	HEMB	HEMC	HEME	HEMF	HEMH	HEML	HEMN	NIRE	NIRG	NIRH	NIRJ	SPO0006	SPO3853	SPOA0224	SPOA0312
GO_0006979	response to oxidative stress	10	HSLO	KATG	MSRA-1	MSRA-2	MSRB	SODB	SPO1249	SPO2673	SPO3383	SPOA0179
GO_0009288	bacterial type flagellum	17	FLGA	FLGB	FLGC	FLGD	FLGF	FLGG	FLGH	FLGI	FLGK	FLHA	FLIF	FLIG	FLII	FLIQ	SPO0192	SPO0194	SPO3459
GO_0040011	locomotion&cell motility&localization of cell&ciliary or bacterial type flagellar motility&cellular component movement	23	FLGA	FLGB	FLGC	FLGF	FLGG	FLGH	FLGI	FLGK	FLIE	FLIF	FLIG	FLII	FLIL	FLIN	FLIP	FLIQ	MOTA	MOTB	SPO0192	SPO0194	SPO3456	SPO3459	SPO3462
GO_0005402	cation sugar symporter activity&sugar hydrogen symporter activity	16	SPO0376	SPO0377	SPO0611	SPO0612	SPO0649	SPO0650	SPO0651	SPO0714	SPO1821	SPO1822	SPO1835	SPO1837	SPO1838	SPO3785	SPO3786	SPOA0255
GO_0015695	organic cation transport&putrescine transport	12	POTF	POTG	POTH	POTI	SPO2006	SPO2007	SPO2008	SPO2009	SPOA0381	SPOA0382	SPOA0383	SPOA0384
GO_0015002	heme copper terminal oxidase activity	13	CCON-1	CCON-2	CCOO-1	CCOO-2	CCOP-1	CCOP-2	CCOQ-1	CCOQ-2	CTAC	CTAD	CTAE	SPOA0184	SPOA0185
GO_0016675	oxidoreductase activity acting on a heme group of donors&cytochrome c oxidase activity&oxidoreductase activity acting on a heme group of donors oxygen as acceptor	12	CCON-1	CCON-2	CCOO-1	CCOO-2	CCOP-1	CCOP-2	CCOQ-1	CCOQ-2	CTAC	CTAD	CTAE	SPOA0185
GO_0006950	response to stress	78	CSPA	DINF	DNAJ	DNAK	GRPE	HPSQ	HRCA	HSDM	HSDR	HSDS	HSLO	ISPH	KATG	LEXA	LIGA	MFD	MSRA-1	MSRA-2	MSRB	MUTL	MUTM	MUTS	MUTT	MUTY	NTH	OGT	PHRB	RADA	RADC	RECA	RECF	RECN	RECO	RECR	RPLY	RPOH-2	RPOH2	SODB	SPO0007	SPO0042	SPO0092	SPO0386	SPO0437	SPO0463	SPO0514	SPO0895	SPO0950
GO_0009605	response to external stimulus	11	COMM	FLIG	FLIL	ISPH	MOTA	MOTB	RECA	RECF	SPO0071	SPO2155	SPO3203
GO_0050662	coenzyme binding	16	SPO0207	SPO0428	SPO0544	SPO0564	SPO0567	SPO0642	SPO0682	SPO1628	SPO2001	SPO2436	SPO3396	SPOA0063	SPOA0093	SPOA0168	SPOA0209	SPOA0407
GO_0005216	ion channel activity	11	MSCL	SPO0030	SPO0218	SPO0557	SPO1208	SPO1421	SPO1871	SPO1922	SPO2323	SPO3437	SPO3496
	3682 Total genes in analysis (some genes are found in more than 1 gene set)
	1476 unique genes involved in these analyses
[truncated: 650 more columns]
