# Supplementary material for: Effects of iron concentration and DFB (Desferrioxamine-B) on transcriptional profiles of an ecologically relevant marine bacterium
Source: PLoS One. 2023 Dec 15;18(12):e0295257. doi: 10.1371/journal.pone.0295257 (PMC10723695; doi:10.1371/journal.pone.0295257)
Supplement: S5 Table — (XLSX) [file pone.0295257.s008.xlsx]

## Sheet: Sheet1
Supplemental Table 5. Statistically significant pairwise comparisons of individual gene sets by treatment
Groups	R Statistic	Significance Level (%)
GO: 0004222
No Add, DFB 3.5	0.926	2.9
DFB 1, DFB 3.5	0.407	10
DFB 3.5, Fe	0.519	10
GO: 005215
No Add, DFB 1	0.741	2.9
No Add, DFB 3.5	1	2.9
No Add, Fe	0.389	8.6
DFB 1, DFB 3.5	0.889	10
DFB 3.5, Fe	0.815	10
GO: 005216
No Significant Relationships
GO: 005402
DFB 1, DFB 3.5	0.667	10
GO: 006732
No Add, DFB 1	0.796	2.9
No Add, DFB 3.5	1	2.9
No Add, Fe	0.481	8.6
DFB 1, DFB 3.5	0.63	10
DFB 3.5, Fe	0.481	10
GO: 006733
No Add, DFB 1	0.481	2.9
No Add, DFB 3.5	1	2.9
DFB 1, DFB 3.5	0.667	10
DFB 3.5, Fe	0.593	10
GO: 006778
No Add, DFB 3.5	0.611	2.9
DFB 1, DFB 3.5	0.63	10
GO: 0006811
No Add, DFB 1	1	2.9
No Add, DFB 3.5	1	2.9
No Add, Fe	0.519	5.7
DFB 1, DFB 3.5	0.889	10
DFB 3.5, Fe	0.704	10
GO: 0006812
No Add, DFB 1	1	2.9
No Add, DFB 3.5	1	2.9
No Add, Fe	0.519	2.9
DFB 1, DFB 3.5	0.963	10
GO: 0006950
DFB 1, DFB 3.5	0.815	10
GO: 0006979
No Add, DFB 1	0.426	8.6
No Add, DFB 3.5	0.481	8.6
GO: 0008237
No Add, DFB 3.5	0.926	2.9
No Add, Fe	0.37	5.7
DFB 1, DFB 3.5	0.333	10
DFB 3.5, Fe	0.519	10
GO: 0008270
No Add, DFB 1	0.926	2.9
No Add, DFB 3.5	0.963	2.9
DFB 1, DFB 3.5	0.593	10
GO: 0008324
No Add, DFB 1	0.537	5.7
No Add, DFB 3.5	0.796	2.9
DFB 1, DFB 3.5	0.667	10
DFB 3.5, Fe	0.593	10
GO: 0009235
No Add, DFB 1	0.87	2.9
No Add, DFB 3.5	1	2.9
No Add, Fe	0.426	8.6
DFB 1, DFB 3.5	0.444	10
DFB 3.5, Fe	0.37	10
GO: 0009288
DFB 1, DFB 3.5	0.963	10
DFB 1, Fe	0.556	10
GO: 0009605
DFB 1, DFB 3.5	1	10
GO: 0015002
DFB 1, DFB 3.5	0.444	10
GO: 0015075
No Add, DFB 1	0.611	5.7
No Add, DFB 3.5	0.926	2.9
DFB 1, DFB 3.5	0.852	10
DFB 3.5, Fe	0.778	10
GO: 0015077
No Add, DFB 3.5	0.593	2.9
DFB 1, DFB 3.5	0.556	10
GO: 0015078
No Add, DFB 1	0.481	8.6
DFB 1, DFB 3.5	0.407	10
GO: 0015294
No Add, DFB 1	0.481	8.6
No Add, DFB 3.5	1	2.9
DFB 1, DFB 3.5	0.889	10
DFB 3.5, Fe	1	10
GO: 0015399
No Add, DFB 1	0.981	2.9
No Add, DFB 3.5	1	2.9
DFB 1, DFB 3.5	0.852	10
DFB 3.5, Fe	0.815	10
GO: 0015672
No Add, DFB 1	0.963	2.9
No Add, DFB 3.5	1	2.9
GO: 0015695
DFB 1, DFB 3.5	0.778	10
GO: 0016675
DFB 1, DFB 3.5	0.444	10
GO: 0019333
DFB 1, DFB 3.5	0.296	10
DFB 1, Fe	1	10
DFB 3.5, Fe	1	10
GO: 0019829
No Add, DFB 1	0.778	5.7
No Add, DFB 3.5	0.889	2.9
DFB 1, DFB 3.5	0.667	10
DFB 3.5, Fe	0.704	10
GO: 0022857
No Add, DFB 1	0.722	2.9
No Add, DFB 3.5	0.963	2.9
DFB 1, DFB 3.5	0.852	10
DFB 3.5, Fe	0.778	10
GO: 0030001
No Add, DFB 1	1	2.9
No Add, DFB 3.5	1	2.9
No Add, Fe	0.463	2.9
DFB 1, DFB 3.5	0.852	10
GO: 0033554
No Add, DFB 1	0.63	5.7
No Add, DFB 3.5	0.889	2.9
DFB 1, DFB 3.5	0.852	10
DFB 3.5, Fe	0.333	10
GO: 0040011
DFB 1, DFB 3.5	0.963	10
DFB 1, Fe	0.519	10
GO: 0042440
No Add, DFB 3.5	0.556	2.9
DFB 1, DFB 3.5	0.556	10
DFB 3.5, Fe	0.556	10
GO: 0043167
No Add, DFB 1	1	2.9
No Add, DFB 3.5	1	2.9
No Add, Fe	0.481	8.6
DFB 1, DFB 3.5	0.889	10
DFB 3.5, Fe	0.556	10
GO: 0043169
No Add, DFB 1	1	2.9
No Add, DFB 3.5	1	2.9
No Add, Fe	0.519	2.9
DFB 1, Fe	0.37	10
GO: 0043170
No Add, DFB 1	0.704	2.9
No Add, DFB 3.5	0.963	2.9
DFB 1, DFB 3.5	0.667	10
DFB 3.5, Fe	0.667	10
GO: 0046872
No Add, DFB 1	1	2.9
No Add, DFB 3.5	1	2.9
No Add, Fe	0.537	2.9
DFB 1, Fe	0.37	10
GO: 0046873
No Add, DFB 3.5	1	2.9
DFB 1, DFB 3.5	0.852	10
DFB 3.5, Fe	1	10
GO: 0046914
No Add, DFB 1	1	2.9
No Add, DFB 3.5	1	2.9
No Add, Fe	0.537	2.9
DFB 1, Fe	0.37	10
GO: 0050662
GO: 0055085
No Add, DFB 1	0.926	2.9
No Add, DFB 3.5	1	2.9
No Add, Fe	0.481	5.7
DFB 1, DFB 3.5	0.444	10
DFB 3.5, Fe	0.519	10
