# Supplementary material for: Effects of iron concentration and DFB (Desferrioxamine-B) on transcriptional profiles of an ecologically relevant marine bacterium
Source: PLoS One. 2023 Dec 15;18(12):e0295257. doi: 10.1371/journal.pone.0295257 (PMC10723695; doi:10.1371/journal.pone.0295257)
Supplement: S6 Table — (XLSX) [file pone.0295257.s009.xlsx]

## Sheet: Sheet1
	Log2FC			pVal
gene_name	Fe_V_NoAdd	Fe_V_DFB1	Fe_V_DFB3	Fe_v_NoAdd	Fe.vs..DFB1.y	Fe.vs..DFB3.y	gene	product
SPO_RS00235	1.36602	0.57744	0.503705	0.0361842	-	-	thiS	sulfur carrier protein ThiS
SPO_RS00435	-1.03957	1.09286	1.18667	0.019993	0.0545072	0.008011		peptidase
SPO_RS00440	-0.860251	0.822835	1.8591	-	-	4.568e-05		hypothetical protein
SPO_RS00445	-0.812122	0.935704	1.94976	-	-	0.0001535		thiol oxidoreductase
SPO_RS00450	-0.648772	0.571123	2.03285	-	-	6.418e-06		imelysin family protein
SPO_RS00455	-0.484172	0.295176	2.09605	-	-	2.494e-08		DUF1513 domain-containing protein
SPO_RS00580	1.28373	-0.0830642	0.504631	0.0855242	-	-		acetate/propionate family kinase
SPO_RS00585	1.17203	0.240771	0.139744	0.0867989	-	-		IS3 family transposase
SPO_RS01095	-0.928039	0.0282354	-1.06192	0.0017	-	0.0003765	leuD	3-isopropylmalate dehydratase small subunit
SPO_RS01100	-0.875351	0.0649732	-1.01865	0.0211768	-	0.006805	leuC	3-isopropylmalate dehydratase large subunit
SPO_RS01130	-1.61062	1.19756	1.69125	0.001872	-	0.001861	ald	alanine dehydrogenase
SPO_RS01210	-0.319561	-0.0575386	1.14524	-	-	0.008141		sn-glycerol-3-phosphate import ATP-binding protein UgpC
SPO_RS01215	-0.37623	0.635752	1.23997	-	-	0.007441	ugpE	sn-glycerol-3-phosphate ABC transporter permease UgpE
SPO_RS01220	-0.661602	0.622383	1.29895	-	-	0.001718	ugpA	sn-glycerol-3-phosphate ABC transporter permease UgpA
SPO_RS01225	-0.791384	0.271715	1.06574	0.086193	-	0.009817	ugpB	sn-glycerol-3-phosphate ABC transporter substrate-binding protein UgpB
SPO_RS01975	-1.82274	0.438872	1.46424	6.194e-05	-	0.005256		Glu/Leu/Phe/Val dehydrogenase
SPO_RS02185	-0.610782	-0.722988	2.18032	-	-	0.0130115		Rrf2 family transcriptional regulator
SPO_RS02345	-0.276812	-0.372359	1.20488	-	-	0.0860232		pyridoxamine 5'-phosphate oxidase family protein
SPO_RS02865	0.27707	1.0763	1.04407	-	-	0.0585268		indolepyruvate ferredoxin oxidoreductase family protein
SPO_RS03270	0.110733	1.33894	1.04107	-	0.0849312	-		hypothetical protein
SPO_RS03305	-0.249647	1.15674	1.3194	-	0.0447747	0.002878	xdhA	xanthine dehydrogenase small subunit
SPO_RS03520	0.0429748	-0.530131	-1.90263	-	-	1.624e-08	modC	molybdenum ABC transporter ATP-binding protein
SPO_RS03525	0.43812	-0.819854	-2.30751	-	-	3.257e-11	modB	molybdate ABC transporter permease subunit
SPO_RS03530	0.548411	-0.683438	-2.04396	-	-	1.07e-08	modA	molybdate ABC transporter substrate-binding protein
SPO_RS03800	-0.0989506	-0.358112	-1.80755	-	-	3.706e-12	paaK	phenylacetate-CoA oxygenase/reductase subunit PaaK
SPO_RS03805	-0.0369999	-0.406358	-1.92407	-	-	3.706e-12	paaJ	phenylacetate-CoA oxygenase subunit PaaJ
SPO_RS03810	-0.15731	-0.415573	-1.94832	-	-	3.706e-12	paaC	phenylacetate-CoA oxygenase subunit PaaC
SPO_RS03815	-0.0620077	-0.40197	-2.15219	-	-	1.647e-13	paaB	1,2-phenylacetyl-CoA epoxidase subunit B
SPO_RS03820	0.345644	-0.41005	-1.48177	-	-	2.575e-11	paaA	1,2-phenylacetyl-CoA epoxidase subunit A
SPO_RS03830	-0.234665	-0.440618	-1.14414	-	-	4.617e-06		DUF1127 domain-containing protein
SPO_RS03985	-1.5224	2.00445	1.09729	0.001701	8.945e-05	0.0721276		hypothetical protein
SPO_RS03990	-1.25917	1.5382	1.19384	0.0131203	0.005629	0.032169		aminotransferase class III-fold pyridoxal phosphate-dependent enzyme
SPO_RS04205	-1.16435	-0.413404	-0.313038	6.194e-05	-	-	fdhF	formate dehydrogenase subunit alpha
SPO_RS04440	-0.390574	0.262868	1.00267	-	-	0.0001015		thioesterase family protein
SPO_RS04780	-1.26965	-0.208989	0.441385	3.53e-12	-	-		hypothetical protein
SPO_RS04970	-0.331151	0.378356	1.06112	-	-	0.0151034		zinc ABC transporter substrate-binding protein
SPO_RS05120	-0.0653848	-0.408484	-2.11933	-	-	1.699e-07		ABC transporter ATP-binding protein
SPO_RS05125	0.536893	-0.383094	-2.31702	-	-	2.652e-06		ABC transporter ATP-binding protein
SPO_RS05130	1.47416	-0.0906258	-2.02329	0.0117011	-	0.0001781		branched-chain amino acid ABC transporter permease
SPO_RS05135	1.86101	0.0452533	-1.70966	0.0001608	-	0.001172		branched-chain amino acid ABC transporter permease
SPO_RS05140	1.52445	0.0172958	-1.16854	2.876e-05	-	0.00553		ABC transporter substrate-binding protein
SPO_RS06585	-1.16903	0.0756969	-0.0306731	0.007636	-	-		phasin, PhaP
SPO_RS07000	-1.28433	0.98035	2.16257	-	-	0.001698		hypothetical protein
SPO_RS07105	-1.1009	0.202094	1.38268	0.0002307	-	2.587e-06		carboxymuconolactone decarboxylase family protein
SPO_RS07275	0.487154	1.38078	1.27524	-	0.002609	0.002828	hppD	4-hydroxyphenylpyruvate dioxygenase
SPO_RS07545	-1.16175	0.483353	0.949978	0.0569896	-	-		DUF1365 domain-containing protein
SPO_RS07955	-0.252121	0.042448	1.44457	-	-	9.464e-05		group II truncated hemoglobin
SPO_RS08000	-0.447186	-0.333356	2.9905	-	-	0.0191061		serine hydroxymethyltransferase
SPO_RS08095	0.439629	1.20446	1.14561	-	0.0728273	0.0374652		MurR/RpiR family transcriptional regulator
SPO_RS08265	0.634199	-0.194049	-1.5816	-	-	5.086e-06		DegQ family serine endoprotease
SPO_RS08570	-0.207273	1.50986	0.664142	-	0.0544745	-		DUF1127 domain-containing protein
SPO_RS08765	-0.275501	0.978902	1.29822	-	-	0.0403062		GntR family transcriptional regulator
SPO_RS09035	-0.148477	1.13622	0.940689	-	0.0009272	0.005174		NAD(P)-dependent oxidoreductase
SPO_RS09100	1.06921	-0.828435	-0.870607	0.0816808	-	-		ABC transporter permease
SPO_RS09105	0.648883	-1.02271	-1.4714	-	-	0.009009		ATP-binding cassette domain-containing protein
SPO_RS09110	0.298302	-0.959721	-2.08108	-	0.0833944	4.247e-10		extracellular solute-binding protein
SPO_RS09140	-0.385564	0.164403	-1.00677	-	-	0.002878		twin-arginine translocation signal domain-containing protein
SPO_RS09145	0.618372	-0.14943	-1.0451	-	-	0.0008253		molecular chaperone TorD family protein
SPO_RS09205	-0.683058	-0.462272	-1.35974	-	-	0.002303		cyclic nucleotide-binding/CBS domain-containing protein
SPO_RS09210	-0.111731	-0.259306	-1.50713	-	-	0.0001326		cation acetate symporter
SPO_RS09215	0.326301	-0.226331	-1.5932	-	-	5.673e-05		DUF4212 domain-containing protein
SPO_RS09220	1.05429	-0.0884309	-0.816612	0.002092	-	0.0496392		adenylate kinase
SPO_RS09335	-1.0082	0.0277249	0.0697842	0.0978764	-	-		ABC transporter ATP-binding protein
SPO_RS09340	-1.02729	0.242705	-0.211493	0.0992152	-	-		Gfo/Idh/MocA family oxidoreductase
SPO_RS09345	-1.40113	0.526016	-0.685647	0.002357	-	-		carbohydrate ABC transporter permease
SPO_RS09350	-1.26476	0.709565	-1.08021	0.003204	-	0.0291678		sugar ABC transporter permease
SPO_RS09375	-0.380731	0.141502	-1.40465	-	-	0.00136		SIS domain-containing protein
SPO_RS09380	-1.24235	0.409247	-1.06588	0.003041	-	0.0267332	nagA	N-acetylglucosamine-6-phosphate deacetylase
SPO_RS10725	-2.16586	-0.538264	-0.708111	0.0252054	-	-
SPO_RS11105	0.602571	1.71299	1.62331	-	0.000148	0.0001152		imidazolonepropionase
SPO_RS11145	-1.08402	-0.0143916	1.15433	0.0124269	-	0.0100233	gap	type I glyceraldehyde-3-phosphate dehydrogenase
SPO_RS11505	1.07958	2.68719	2.20763	-	0.002567	0.0114475		hypothetical protein
SPO_RS12005	0.648057	0.284665	1.03649	-	-	0.0159993		amino acid ABC transporter permease
SPO_RS12025	-1.3633	0.306779	0.842437	0.001232	-	-		alanine:cation symporter family protein
SPO_RS12030	-1.1705	0.58284	0.626453	0.005808	-	-		universal stress protein
SPO_RS12180	-0.186931	1.18797	1.50542	-	-	0.0595613		xanthine dehydrogenase family protein subunit M
SPO_RS12215	0.528986	0.0410754	7.55035	-	-	5.673e-05		IS3 family transposase
SPO_RS12220	0.0751819	0.395143	6.49774	-	-	5.383e-06		site-specific integrase
SPO_RS13045	0.542858	-0.149484	-1.08405	-	-	0.0190617		TRAP transporter large permease subunit
SPO_RS13050	1.49473	-0.0957058	-0.74255	0.001456	-	-		TRAP transporter small permease subunit
SPO_RS13055	1.11355	-0.210999	-0.702739	0.004951	-	-		TRAP transporter substrate-binding protein
SPO_RS13080	1.01565	-0.315143	0.703453	0.0176562	-	-		acetolactate synthase 3 large subunit
SPO_RS13185	0.155132	0.460901	3.00112	-	-	0.0269738
SPO_RS13320	2.0737	-0.72849	0.826592	3.706e-13	-	0.0464822		TRAP transporter large permease
SPO_RS13325	1.92089	-0.759998	0.948061	7.042e-12	-	0.0114475		TRAP transporter small permease
SPO_RS13485	-0.172356	0.762746	1.00503	-	-	0.0130115		amino acid ABC transporter substrate-binding protein
SPO_RS14785	-1.17411	0.695795	0.803021	0.0214473	-	-		acyl-CoA dehydrogenase C-terminal domain-containing protein
SPO_RS14795	-0.143142	0.335295	1.92607	-	-	0.0206189		glutathione S-transferase family protein
SPO_RS14800	0.0832049	-0.76033	1.316	-	-	0.0141701		acetyl-CoA C-acetyltransferase
SPO_RS14805	0.76118	-0.588465	1.42872	-	-	0.001229		cupin domain-containing protein
SPO_RS14810	1.28275	-0.19599	1.53114	0.00303	-	0.0003791		enoyl-CoA hydratase/isomerase family protein
SPO_RS15015	0.130653	0.695109	1.07151	-	-	0.0144751		LysR family transcriptional regulator
SPO_RS15410	0.0890971	1.07397	1.14913	-	-	0.0467213		transporter substrate-binding domain-containing protein
SPO_RS16100	-1.30054	0.0830581	0.551324	0.00997	-	-		aminotransferase class V-fold PLP-dependent enzyme
SPO_RS16525	0.37309	1.68904	0.306493	-	0.003616	-		LPS export ABC transporter permease LptF
SPO_RS16645	-1.01569	1.45798	0.864463	0.0244891	0.001278	-		Fe(3+) ABC transporter substrate-binding protein
SPO_RS16780	-0.719225	1.21871	0.577928	-	0.002316	-	ilvD	dihydroxy-acid dehydratase
SPO_RS17015	0.569636	0.0124018	1.84526	-	-	4.544e-06	tdh	L-threonine 3-dehydrogenase
SPO_RS17020	-0.0436378	0.648955	1.49343	-	-	0.002294		glycine C-acetyltransferase
SPO_RS17035	-0.386228	0.929311	1.77225	-	-	0.0141701		metal ABC transporter permease
SPO_RS17040	-1.38474	1.27954	1.00721	0.008789	0.0849312	-		metal ABC transporter permease
SPO_RS17050	0.20215	2.12356	1.90704	-	-	0.0828829		zinc ABC transporter substrate-binding protein
SPO_RS17150	1.07389	0.238251	0.199457	0.0159079	-	-		nuclear transport factor 2 family protein
SPO_RS17825	0.69814	0.18483	1.3871	-	-	0.0471582		cupin domain-containing protein
SPO_RS17835	0.211452	-0.0966621	2.01547	-	-	0.0426831	cadA	cadmium-translocating P-type ATPase
SPO_RS17840	-0.331863	-0.283755	2.20133	-	-	0.0467213		FixH family protein
SPO_RS17845	-0.644333	-0.423732	2.21178	-	-	0.0355326	ccoG	cytochrome c oxidase accessory protein CcoG
SPO_RS18275	-0.810242	0.652076	1.56051	-	-	0.001055		DUF1611 domain-containing protein
SPO_RS18595	-3.25487	-1.29107	-1.66856	0.0940797	-	-
SPO_RS18890	-0.878024	0.431729	1.40527	0.0424765	-	0.0001971		Rrf2 family transcriptional regulator
SPO_RS19600	-1.2419	0.369747	0.846347	0.0007547	-	0.0844464		hypothetical protein
SPO_RS20015	-0.736468	4.99982	4.44037	-	5.864e-09	3.448e-08		hypothetical protein
SPO_RS20020	0.154368	3.90854	5.14596	-	4.569e-07	3.953e-13		regulatory protein NosR
SPO_RS20025	1.73248	3.12137	3.15402	0.0002275	8.236e-13	3.706e-13	nosZ	TAT-dependent nitrous-oxide reductase
SPO_RS20030	2.423	2.83877	3.13816	1.071e-12	0	0		nitrous oxide reductase family maturation protein NosD
SPO_RS20035	2.84237	3.02462	3.04427	0	0	0		ABC transporter ATP-binding protein
SPO_RS20040	1.82242	1.64517	1.75273	4.472e-10	7.591e-07	1.391e-08		ABC transporter permease subunit
SPO_RS20045	2.77576	1.6476	1.45982	3.953e-13	0.0003932	0.0007583		nitrous oxide reductase accessory protein NosL
SPO_RS20540	1.44379	-0.351831	0.345051	0	-	-	glmS	glutamine--fructose-6-phosphate transaminase (isomerizing)
SPO_RS20760	-0.932952	1.15732	1.27378	-	-	0.0891249		cytochrome c oxidase subunit I
SPO_RS20765	-0.676255	0.71044	1.04654	0.0807368	-	0.00136		Rrf2 family transcriptional regulator
SPO_RS20790	-0.139311	0.722266	1.06653	-	-	0.006508		DUF2189 domain-containing protein
SPO_RS20895	2.65181	1.53795	1.05133	0.003204	-	-		cytochrome C oxidase subunit IV family protein
SPO_RS20900	2.08084	1.90571	1.91238	1.196e-08	3.317e-06	4.934e-07		cytochrome c oxidase subunit 3
SPO_RS20905	1.13872	2.02617	2.89558	0.0472584	9.238e-05	5.256e-11		nitric oxide reductase D protein
SPO_RS20910	0.470414	2.64804	4.19602	-	0.0009272	8.074e-11		CbbQ/NirQ/NorQ/GpvN family protein
SPO_RS20915	0.00608	2.80373	4.62147	-	0.001613	7.396e-11		cbb3-type cytochrome c oxidase subunit I
SPO_RS20920	-0.157966	3.06347	4.81005	-	0.000998	2.246e-10		cytochrome c
SPO_RS20930	-0.137297	2.00673	2.8875	-	0.002563	7.208e-08		NnrS family protein
SPO_RS20935	-0.16638	2.84762	4.48632	-	0.001309	3.407e-10		c-type cytochrome
SPO_RS20940	-0.182017	2.77848	4.0808	-	0.0003737	3.837e-10	cobA	uroporphyrinogen-III C-methyltransferase
SPO_RS20945	0.0383181	2.58279	3.6387	-	0.003616	7.671e-07		cytochrome c
SPO_RS20950	0.460349	2.1099	2.9417	-	0.0007052	1.303e-08		protein nirF
SPO_RS20955	0.758951	1.62166	2.25326	-	0.0009272	2.779e-08		AsnC family transcriptional regulator
SPO_RS20960	1.24746	1.49896	2.17726	0.0111281	0.005592	5.198e-07		AsnC family transcriptional regulator
SPO_RS20965	0.689023	1.36964	2.6156	-	0.0507494	3.737e-08		AsnC family transcriptional regulator
SPO_RS20970	0.328025	0.691306	1.92935	-	-	9.86e-05	nirJ	heme d1 biosynthesis radical SAM protein NirJ
SPO_RS20975	0.312928	0.579372	1.76481	-	-	0.002087		c-type cytochrome
SPO_RS20980	0.363058	0.282865	1.35391	-	-	0.005585		hypothetical protein
SPO_RS21030	-0.312725	2.05092	-0.631108	-	0.0344313	-		TRAP transporter small permease
SPO_RS21540	-0.452016	-0.0946268	1.07688	-	-	0.003061		LacI family DNA-binding transcriptional regulator
SPO_RS21545	-0.649764	0.363323	1.38061	-	-	0.0001022		hypothetical protein
SPO_RS21825	-0.640441	0.519508	1.07752	-	-	0.0258666		RebB family R body protein
SPO_RS21830	-1.18484	0.22056	0.636141	4.497e-05	-	-		hypothetical protein
SPO_RS21840	-1.01041	0.375304	1.17643	0.0131203	-	0.009817		hypothetical protein
SPO_RS21845	-1.35582	0.332577	0.636343	1.022e-10	-	0.0384324		hypothetical protein
SPO_RS21850	-1.43217	0.413167	0.933065	3.294e-13	-	8.051e-05		RebB family R body protein
SPO_RS21855	-1.09197	0.504194	1.03615	1.774e-09	-	2.023e-07		RebB family R body protein
SPO_RS22400	-1.56937	2.24075	0.917997	0.0008077	1.678e-06	-		hemin uptake protein HemP
SPO_RS22590	-0.454371	-0.897097	3.02021	-	-	0.0002601		IS5 family transposase
SPO_RS22765	-0.449433	0.344005	1.69041	-	-	0.000226		hypothetical protein
SPO_RS23020	-0.302153	0.118253	1.06105	-	-	0.0012		hypothetical protein
SPO_RS23060	0.111944	-0.139633	-1.36699	-	-	0.0001781		GNAT family N-acetyltransferase
SPO_RS23175	0.533031	-0.0631538	-1.2933	-	-	4.898e-08		PaxA
SPO_RS23210	-0.35308	-0.058987	-1.48721	-	-	0.0144285		hypothetical protein
SPO_RS23215	-0.006831	-0.180631	-1.03036	-	-	7.01e-06		hypothetical protein
SPO_RS23225	0.223172	0.173395	-1.00618	-	-	0.001743		hypothetical protein
