# Supplementary material for: Effects of iron concentration and DFB (Desferrioxamine-B) on transcriptional profiles of an ecologically relevant marine bacterium
Source: PLoS One. 2023 Dec 15;18(12):e0295257. doi: 10.1371/journal.pone.0295257 (PMC10723695; doi:10.1371/journal.pone.0295257)
Supplement: S7 Table — (XLSX) [file pone.0295257.s010.xlsx]

## Sheet: Sheet1
Supplemental Table 7	Top hits from Figure 4 volcano plots
Name	Net Change	Log2FC	p-value	Significance	Manhattan Dist.	Treatment	Gene Product
SPO_RS04780	Decreased	-1.26965	5.551e-15	14.2556	15.5253	No Add	hypothetical protein
SPO_RS13320	Increased	2.0737	3.331e-16	15.4774	17.5511	No Add	TRAP transporter large permease
SPO_RS13325	Increased	1.92089	1.266e-14	13.8976	15.8185	No Add	TRAP transporter small permease
SPO_RS16645	Decreased	-1.01569	0.00073	3.13668		No Add	Fe(3+) ABC transporter substrate-binding protein
SPO_RS17040	Decreased	-1.38474	0.0001856	3.73142		No Add	metal ABC transporter permease
SPO_RS20030	Increased	2.423	1.443e-15	14.8407	17.2637	No Add	nitrous oxide reductase family maturation protein NosD
SPO_RS20040	Increased	1.82242	1.005e-12	11.9978	13.8203	No Add	ABC transporter permease subunit
SPO_RS20045	Increased	2.77576	4.441e-16	15.3525	18.1283	No Add	nitrous oxide reductase accessory protein NosL
SPO_RS20900	Increased	2.08084	3.223e-11	10.4917	12.5726	No Add	cytochrome C oxidase subunit IV family protein
SPO_RS21845	Decreased	-1.35582	2.067e-13	12.6847	14.0405	No Add	hypothetical protein
SPO_RS21850	Decreased	-1.43217	2.22e-16	15.6536	17.0858	No Add	RebB family R body protein
SPO_RS21855	Decreased	-1.09197	4.384e-12	11.3581	12.4501	No Add	RebB family R body protein
SPO_RS22400	Decreased	-1.56937	8.166e-06	5.08799		No Add	hemin uptake protein HemP
SPO_RS02865	Increased	1.0763	0.002438	2.61297		DFB 1	indolepyruvate ferredoxin oxidoreductase family protein
SPO_RS03985	Increased	2.00445	1.809e-07	6.74256	8.74701	DFB 1	hypothetical protein
SPO_RS16645	Increased	1.45798	5.741e-06	5.24101		DFB 1	Fe(3+) ABC transporter substrate-binding protein
SPO_RS17040	Increased	1.27954	0.001263	2.8986		DFB 1	metal ABC transporter permease
SPO_RS17050	Increased	2.12356	0.001864	2.72955		DFB 1	zinc ABC transporter substrate-binding protein
SPO_RS20015	Increased	4.99982	5.27e-12	11.2782	16.278	DFB 1	hypothetical protein
SPO_RS20020	Increased	3.90854	5.133e-10	9.28963	13.1982	DFB 1	regulatory protein NosR
SPO_RS20025	Increased	3.12137	5.551e-16	15.2556	18.377	DFB 1	TAT-dependent nitrous-oxide reductase
SPO_RS20040	Increased	1.64517	1.023e-09	8.99012	10.6353	DFB 1	ABC transporter permease subunit
SPO_RS20760	Increased	1.15732	0.0127914	1.89308		DFB 1	cytochrome c oxidase subunit I
SPO_RS20895	Increased	1.53795	0.0093	2.03152		DFB 1	cytochrome C oxidase subunit IV family protein
SPO_RS20900	Increased	1.90571	5.962e-09	8.22461	10.1303	DFB 1	cytochrome C oxidase subunit IV family protein
SPO_RS20905	Increased	2.02617	2.076e-07	6.68277	8.70895	DFB 1	nitric oxide reductase D protein
SPO_RS20920	Increased	3.06347	4.26e-06	5.37059	8.43406	DFB 1	cytochrome c
SPO_RS20940	Increased	2.77848	1.008e-06	5.99654	8.77502	DFB 1	uroporphyrinogen-III C-methyltransferase
SPO_RS22400	Increased	2.24075	2.638e-09	8.57873	10.8195	DFB 1	hemin uptake protein HemP
SPO_RS02865	Increased	1.04407	0.003182	2.4973		DFB 3	indolepyruvate ferredoxin oxidoreductase family protein
SPO_RS03520	Decreased	-1.90263	7.66e-11	10.1158		DFB 3	molybdenum ABC transporter ATP-binding protein
SPO_RS03525	Decreased	-2.30751	7.316e-14	13.1357		DFB 3	molybdate ABC transporter permease subunit
SPO_RS03530	Decreased	-2.04396	4.329e-11	10.3636		DFB 3	molybdate ABC transporter substrate-binding protein
SPO_RS03800	Decreased	-1.80755	6.661e-15	14.1765	15.984	DFB 3	phenylacetate-CoA oxygenase/reductase subunit PaaK
SPO_RS03805	Decreased	-1.92407	5.884e-15	14.2303	16.1544	DFB 3	phenylacetate-CoA oxygenase subunit PaaJ
SPO_RS03810	Decreased	-1.94832	6.439e-15	14.1912	16.1395	DFB 3	phenylacetate-CoA oxygenase subunit PaaC
SPO_RS03815	Decreased	-2.15219	1.11e-16	15.9547	18.1069	DFB 3	1,2-phenylacetyl-CoA epoxidase subunit B
SPO_RS04970	Increased	1.06112	0.000526	3.27901		DFB 3	zinc ABC transporter substrate-binding protein
SPO_RS07955	Increased	1.44457	9.994e-07	6.00026		DFB 3	group II truncated hemoglobin
SPO_RS17035	Increased	1.77225	0.0004698	3.32809		DFB 3	metal ABC transporter permease
SPO_RS17040	Increased	1.00721	0.0110783	1.95553		DFB 3	metal ABC transporter permease
SPO_RS17050	Increased	1.90704	0.005195	2.28441		DFB 3	zinc ABC transporter substrate-binding protein
SPO_RS17835	Increased	2.01547	0.002052	2.68782		DFB 3	cadmium-translocating P-type ATPase
SPO_RS20020	Increased	5.14596	4.441e-16	15.3525	20.4985	DFB 3	regulatory protein NosR
SPO_RS20025	Increased	3.15402	3.331e-16	15.4774	18.6314	DFB 3	TAT-dependent nitrous-oxide reductase
SPO_RS20910	Increased	4.19602	2.358e-13	12.6275	16.8235	DFB 3	CbbQ/NirQ/NorQ/GpvN family protein
SPO_RS20915	Increased	4.62147	1.994e-13	12.7003	17.3217	DFB 3	cbb3-type cytochrome c oxidase subunit I
SPO_RS20920	Increased	4.81005	7.065e-13	12.1509	16.9609	DFB 3	cytochrome c
SPO_RS20935	Increased	4.48632	1.148e-12	11.9401	16.4264	DFB 3	c-type cytochrome
